# Supplementary material for: The Postsurgical Clavien–Dindo Classification in Minor Surgery Can Improve Perception and Communication (Investigation on Blepharoplasty)
Source: J Pers Med. 2022 Nov 14;12(11):1900. doi: 10.3390/jpm12111900 (PMC9692875; doi:10.3390/jpm12111900)
Supplement: Supplementary file 1 [file jpm-12-01900-s001.zip]

Archive with 1 entries (1 files):
- jpm-2005994-supplementary.pdf
